# Supplementary material for: Assessing RNA-Seq Workflow Methodologies Using Shannon Entropy
Source: Biology (Basel). 2024 Jun 28;13(7):482. doi: 10.3390/biology13070482 (PMC11274087; doi:10.3390/biology13070482)
Supplement: Supplementary file 1 [file biology-13-00482-s001.zip]

Archive with 8 entries (7 files):
- biology-3035206-supplementary/
- biology-3035206-supplementary/Figure S1.pdf
- biology-3035206-supplementary/Figure S2.pdf
- biology-3035206-supplementary/Figure S3.pdf
- biology-3035206-supplementary/Figure S4.pdf
- biology-3035206-supplementary/Table S1.xls
- biology-3035206-supplementary/Table S2.xls
- biology-3035206-supplementary/Table S3.xls
