# Supplementary material for: Assessing RNA-Seq Workflow Methodologies Using Shannon Entropy
Source: Biology (Basel). 2024 Jun 28;13(7):482. doi: 10.3390/biology13070482 (PMC11274087; doi:10.3390/biology13070482)
Supplement: Supplementary file 1 [file biology-13-00482-s001.zip › biology-3035206-supplementary/Table S1.xls]

## Sheet: Sheet1
BLCA	STAD	LUAD	LUSC	LIHC	KIRC	COAD	KIRP	BRCA	UCS	THCA	PRAD
TCGA-BL-A13J-01A	TCGA-BR-6457-01A	TCGA-44-2665-01A	TCGA-22-5478-01A	TCGA-BC-A10W-11A	TCGA-B0-5691-11A	TCGA-A6-2675-11A	TCGA-B9-4115-11A	TCGA-BH-A0BT-01A	TCGA-AJ-A3NE-01A	TCGA-BJ-A2N8-01A	TCGA-EJ-7123-01A
TCGA-BL-A13J-11A	TCGA-BR-6457-11A	TCGA-44-2665-11A	TCGA-22-5478-11A	TCGA-BC-A10X-01A	TCGA-B0-5694-01A	TCGA-A6-2678-01A	TCGA-BQ-5875-01A	TCGA-BH-A0BT-11A	TCGA-AJ-A3NE-11A	TCGA-BJ-A2N8-11A	TCGA-EJ-7123-11A
TCGA-BT-A20N-01A	TCGA-BR-6453-01A	TCGA-38-4626-01A	TCGA-22-4593-01A	TCGA-BC-A10Q-01A	TCGA-A3-3358-01A	TCGA-A6-2678-11A	TCGA-A4-A4ZT-01A	TCGA-BH-A0BW-01A	TCGA-AJ-A2QL-01A	TCGA-BJ-A28R-01A	TCGA-CH-5761-01A
TCGA-BT-A20N-11A	TCGA-BR-6453-11A	TCGA-38-4626-11A	TCGA-22-4593-11A	TCGA-BC-A10Q-11A	TCGA-A3-3358-11A	TCGA-A6-2679-01A	TCGA-A4-A4ZT-11A	TCGA-A7-A0D9-01A	TCGA-AJ-A2QL-11A	TCGA-BJ-A28R-11A	TCGA-CH-5761-11A
TCGA-BT-A20Q-01A	TCGA-BR-6454-01A	TCGA-38-4627-01A	TCGA-22-4609-01A	TCGA-BC-A10R-01A	TCGA-A3-3387-01A	TCGA-A6-2679-11A	TCGA-A4-A57E-01A	TCGA-A7-A0D9-11A	TCGA-AJ-A3NC-01A	TCGA-BJ-A28W-01A	TCGA-CH-5768-01A
TCGA-BT-A20Q-11A	TCGA-BR-6454-11A	TCGA-38-4627-11A	TCGA-22-4609-11A	TCGA-BC-A10R-11A	TCGA-A3-3387-11A	TCGA-A6-2680-01A	TCGA-A4-A57E-11A	TCGA-AC-A23H-01A	TCGA-AJ-A3NC-11A	TCGA-BJ-A28W-11A	TCGA-CH-5768-11A
TCGA-BT-A20R-01A	TCGA-BR-7715-01A	TCGA-44-2655-01A	TCGA-22-5471-01A	TCGA-BC-A10T-01A	TCGA-B0-4700-01A	TCGA-A6-2671-01A	TCGA-B9-4115-01A	TCGA-AC-A23H-11A	TCGA-AX-A0IZ-01A	TCGA-BJ-A28X-01A	TCGA-CH-5769-01A
TCGA-BT-A20R-11A	TCGA-BR-7715-11A	TCGA-44-2655-11A	TCGA-22-5471-11A	TCGA-BC-A10T-11A	TCGA-B0-4700-11A	TCGA-A6-2671-11A	TCGA-BQ-5879-01A	TCGA-BH-A0AY-01A	TCGA-AX-A0IZ-11A	TCGA-BJ-A28X-11A	TCGA-CH-5769-11A
TCGA-BT-A20U-01A	TCGA-BR-6802-01A	TCGA-44-2657-01A	TCGA-22-5472-01A	TCGA-BC-A10U-01A	TCGA-B0-4712-01A	TCGA-A6-2675-01A	TCGA-BQ-5879-11A	TCGA-BH-A0AY-11A	TCGA-AJ-A3NH-01A	TCGA-BJ-A290-01A	TCGA-EJ-7115-01A
TCGA-BT-A20U-11A	TCGA-BR-6802-11A	TCGA-44-2657-11A	TCGA-22-5472-11A	TCGA-BC-A10U-11A	TCGA-B0-4712-11A	TCGA-A6-2683-01A	TCGA-BQ-5875-11A	TCGA-BH-A0B8-01A	TCGA-AJ-A3NH-11A	TCGA-BJ-A290-11A	TCGA-EJ-7115-11A
TCGA-BT-A20W-01A	TCGA-BR-7704-01A	TCGA-44-2662-01A	TCGA-22-5491-01A	TCGA-BC-A10W-01A	TCGA-B0-5402-01A	TCGA-A6-2683-11A	TCGA-BQ-5877-01A	TCGA-BH-A0B8-11A	TCGA-AX-A05Y-01A	TCGA-BJ-A2N7-01A	TCGA-EJ-7321-01A
TCGA-BT-A20W-11A	TCGA-BR-7704-11A	TCGA-44-2662-11A	TCGA-22-5491-11A	TCGA-BD-A2L6-01A	TCGA-B0-5402-11A	TCGA-A6-2684-01A	TCGA-BQ-5877-11A	TCGA-BH-A0BC-01A	TCGA-AX-A05Y-11A	TCGA-BJ-A2N7-11A	TCGA-EJ-7321-11A
TCGA-BT-A2LA-01A	TCGA-BR-7851-01A	TCGA-44-6777-01A	TCGA-22-5481-01A	TCGA-BD-A2L6-11A	TCGA-B0-5690-01A	TCGA-A6-2684-11A	TCGA-BQ-5878-01A	TCGA-BH-A0BC-11A	TCGA-AX-A1CI-01A	TCGA-E8-A2JQ-01A	TCGA-EJ-7125-01A
TCGA-BT-A2LA-11A	TCGA-BR-7851-11A	TCGA-44-6777-11A	TCGA-22-5481-11A	TCGA-BC-A10X-11A	TCGA-B0-5690-11A	TCGA-A6-2685-01A	TCGA-BQ-5878-11A	TCGA-BH-A0BM-01A	TCGA-AX-A1CI-11A	TCGA-E8-A2JQ-11A	TCGA-EJ-7125-11A
TCGA-BT-A2LB-01A	TCGA-BR-7716-01A	TCGA-44-3396-01A	TCGA-22-5482-01A	TCGA-BC-A10Y-01A	TCGA-B0-5691-01A	TCGA-A6-2685-11A	TCGA-BQ-5887-11A	TCGA-BH-A0BM-11A	TCGA-AX-A0J0-01A	TCGA-BJ-A2N9-01A	TCGA-EJ-7314-01A
TCGA-BT-A2LB-11A	TCGA-BR-7716-11A	TCGA-44-3396-11A	TCGA-22-5482-11A	TCGA-BC-A10Y-11A	TCGA-B0-5706-01A	TCGA-A6-2680-11A	TCGA-BQ-5888-01A	TCGA-BH-A0BQ-01A	TCGA-AX-A0J0-11A	TCGA-BJ-A2N9-11A	TCGA-EJ-7314-11A
TCGA-CU-A0YN-01A	TCGA-BR-7717-01A	TCGA-44-6145-01A	TCGA-22-5483-01A	TCGA-BC-A10Z-01A	TCGA-B0-5706-11A	TCGA-A6-2682-01A	TCGA-BQ-5882-01A	TCGA-BH-A0BQ-11A	TCGA-AX-A1CF-01A	TCGA-BJ-A2NA-01A	TCGA-EJ-7315-01A
TCGA-CU-A0YN-11A	TCGA-BR-7717-11A	TCGA-44-6145-11A	TCGA-22-5483-11A	TCGA-BC-A10Z-11A	TCGA-B0-5694-11A	TCGA-A6-2682-11A	TCGA-BQ-5882-11A	TCGA-BH-A0DZ-11A	TCGA-AX-A1CF-11A	TCGA-BJ-A2NA-11A	TCGA-EJ-7315-11A
TCGA-CU-A0YR-01A	TCGA-CG-5721-01A	TCGA-44-6146-01A	TCGA-22-5489-01A	TCGA-BC-A110-01A	TCGA-B0-5696-01A	TCGA-A6-5659-11A	TCGA-BQ-5884-01A	TCGA-BH-A0H5-01A	TCGA-AX-A2HA-01A	TCGA-BJ-A3PR-01A	TCGA-EJ-7317-01A
TCGA-CU-A0YR-11A	TCGA-CG-5721-11A	TCGA-44-6146-11A	TCGA-22-5489-11A	TCGA-BC-A110-11A	TCGA-B0-5696-11A	TCGA-A6-5662-01A	TCGA-BQ-5884-11A	TCGA-BH-A0H5-11A	TCGA-AX-A2HA-11A	TCGA-BJ-A3PR-11A	TCGA-EJ-7317-11A
TCGA-GC-A3BM-01A	TCGA-BR-8060-01A	TCGA-44-6147-01A	TCGA-39-5040-01A	TCGA-BC-A216-01A	TCGA-B0-5697-01A	TCGA-A6-5662-11A	TCGA-BQ-5887-01A	TCGA-BH-A0BW-11A	TCGA-AX-A1CK-01A	TCGA-BJ-A3PU-01A	TCGA-EJ-7781-01A
TCGA-GC-A3BM-11A	TCGA-BR-8060-11A	TCGA-44-6147-11A	TCGA-39-5040-11A	TCGA-BC-A216-11A	TCGA-B0-5697-11A	TCGA-A6-5665-01A	TCGA-BQ-5894-01A	TCGA-BH-A0BZ-01A	TCGA-AX-A1CK-11A	TCGA-BJ-A3PU-11A	TCGA-EJ-7781-11A
TCGA-GC-A3WC-01A	TCGA-CG-5720-01A	TCGA-44-6148-01A	TCGA-33-4587-01A	TCGA-DD-A118-11A	TCGA-B0-5699-01A	TCGA-A6-5665-11A	TCGA-BQ-5894-11A	TCGA-BH-A0BZ-11A	TCGA-AX-A2H8-01A	TCGA-DO-A1JZ-01A	TCGA-EJ-7327-01A
TCGA-GC-A3WC-11A	TCGA-CG-5720-11A	TCGA-44-6148-11A	TCGA-33-4587-11A	TCGA-DD-A119-01A	TCGA-B0-5699-11A	TCGA-A6-5667-01A	TCGA-BQ-5888-11A	TCGA-BH-A0C3-01A	TCGA-AX-A2H8-11A	TCGA-DO-A1JZ-11A	TCGA-EJ-7327-11A
TCGA-GC-A6I3-01A	TCGA-FP-7735-01A	TCGA-50-5932-01A	TCGA-33-6737-01A	TCGA-BD-A3EP-01A	TCGA-B0-5701-01A	TCGA-A6-2686-01A	TCGA-BQ-5890-01A	TCGA-BH-A0C3-11A	TCGA-BG-A2AD-01A	TCGA-EL-A3MX-01A	TCGA-EJ-7328-01A
TCGA-GD-A2C5-01A	TCGA-FP-7735-11A	TCGA-50-5932-11A	TCGA-33-6737-11A	TCGA-BD-A3EP-11A	TCGA-B0-5701-11A	TCGA-A6-2686-11A	TCGA-BQ-5890-11A	TCGA-BH-A0DH-01A	TCGA-BG-A2AD-11A	TCGA-EL-A3MX-11A	TCGA-EJ-7328-11A
TCGA-GD-A2C5-11A	TCGA-CG-5722-01A	TCGA-49-4512-01A	TCGA-34-7107-01A	TCGA-DD-A113-01A	TCGA-B0-5703-01A	TCGA-A6-5659-01A	TCGA-BQ-5891-01A	TCGA-BH-A0DH-11A	TCGA-AX-A2HC-01A	TCGA-EL-A3GZ-01A	TCGA-EJ-7330-01A
TCGA-GD-A3OP-01A	TCGA-CG-5722-11A	TCGA-49-4512-11A	TCGA-34-7107-11A	TCGA-DD-A113-11A	TCGA-B0-5703-11A	TCGA-AA-3496-01A	TCGA-BQ-5891-11A	TCGA-BH-A0DL-01A	TCGA-AX-A2HC-11A	TCGA-EL-A3GZ-11A	TCGA-EJ-7330-11A
TCGA-GD-A3OP-11A	TCGA-CG-5734-01A	TCGA-49-6742-01A	TCGA-34-8454-01A	TCGA-DD-A114-01A	TCGA-B0-5705-01A	TCGA-AA-3496-11A	TCGA-BQ-7046-11A	TCGA-BH-A0DL-11A	TCGA-AX-A2HD-01A	TCGA-EL-A3H1-01A	TCGA-EJ-7331-01A
TCGA-GD-A3OQ-01A	TCGA-CG-5734-11A	TCGA-49-6742-11A	TCGA-34-8454-11A	TCGA-DD-A114-11A	TCGA-B0-5705-11A	TCGA-AA-3511-01A	TCGA-BQ-7051-01A	TCGA-BH-A0DP-01A	TCGA-AX-A2HD-11A	TCGA-EL-A3H1-11A	TCGA-EJ-7331-11A
TCGA-GD-A3OQ-11A	TCGA-HU-A4GC-01A	TCGA-49-6745-01A	TCGA-43-6773-01A	TCGA-DD-A116-01A	TCGA-B8-4620-11A	TCGA-AA-3511-11A	TCGA-BQ-7044-01A	TCGA-BH-A0DP-11A	TCGA-BK-A0CB-01A	TCGA-EL-A3H2-01A	TCGA-EJ-7786-01A
TCGA-K4-A3WV-01A	TCGA-HU-A4GC-11A	TCGA-49-6745-11A	TCGA-43-6773-11A	TCGA-DD-A116-11A	TCGA-B8-4622-01A	TCGA-AA-3514-01A	TCGA-BQ-7044-11A	TCGA-BH-A0DQ-01A	TCGA-BK-A0CB-11A	TCGA-EL-A3H2-11A	TCGA-EJ-7786-11A
TCGA-K4-A3WV-11A	TCGA-FP-7829-01A	TCGA-49-6761-01A	TCGA-43-5670-01A	TCGA-DD-A118-01A	TCGA-B0-5709-01A	TCGA-AA-3514-11A	TCGA-BQ-7045-01A	TCGA-BH-A0DQ-11A	TCGA-BG-A3EW-01A	TCGA-EL-A3H7-01A	TCGA-EJ-7782-01A
TCGA-K4-A54R-01A	TCGA-FP-7829-11A	TCGA-49-6761-11A	TCGA-43-5670-11A	TCGA-DD-A1EB-01A	TCGA-B0-5709-11A	TCGA-A6-5667-11A	TCGA-BQ-7045-11A	TCGA-BH-A0DZ-01A	TCGA-BG-A3EW-11A	TCGA-EL-A3H7-11A	TCGA-EJ-7782-11A
TCGA-K4-A54R-11A	TCGA-HU-8238-01A	TCGA-50-5930-01A	TCGA-43-6143-01A	TCGA-DD-A1EB-11A	TCGA-B0-5711-01A	TCGA-AA-3489-01A	TCGA-BQ-7046-01A	TCGA-BH-A18U-01A	TCGA-BG-A3PP-01A	TCGA-EL-A3MW-01A	TCGA-EJ-7783-01A
TCGA-K4-A5RI-01A	TCGA-HU-8238-11A	TCGA-50-5930-11A	TCGA-43-6143-11A	TCGA-DD-A119-11A	TCGA-B0-5711-11A	TCGA-AA-3489-11A	TCGA-BQ-7061-01A	TCGA-BH-A18U-11A	TCGA-BG-A3PP-11A	TCGA-EL-A3MW-11A	TCGA-EJ-7783-11A
TCGA-K4-A5RI-11A	TCGA-HU-A4GY-01A	TCGA-55-6978-01A	TCGA-43-6647-01A	TCGA-DD-A11A-01A	TCGA-B0-5712-01A	TCGA-AA-3517-11A	TCGA-BQ-7061-11A	TCGA-BH-A1EO-01A	TCGA-DI-A2QU-01A	TCGA-EL-A3T2-01A	TCGA-EJ-7784-01A
	TCGA-HU-A4GY-11A	TCGA-55-6978-11A	TCGA-43-6647-11A	TCGA-DD-A11A-11A	TCGA-B0-5712-11A	TCGA-AA-3518-01A	TCGA-BQ-7051-11A	TCGA-BH-A0HA-01A	TCGA-DI-A2QU-11A	TCGA-EL-A3T2-11A	TCGA-EJ-7784-11A
	TCGA-HU-A4GH-01A	TCGA-50-5935-01A	TCGA-43-6771-01A	TCGA-DD-A11B-01A	TCGA-B2-5636-01A	TCGA-AA-3518-11A	TCGA-BQ-7055-01A	TCGA-BH-A0HA-11A	TCGA-BK-A13C-01A	TCGA-EL-A3MY-01A	TCGA-EJ-7785-01A
	TCGA-HU-A4GH-11A	TCGA-50-5935-11A	TCGA-43-6771-11A	TCGA-DD-A11B-11A	TCGA-B2-5636-11A	TCGA-AA-3520-01A	TCGA-BQ-7055-11A	TCGA-BH-A0HK-01A	TCGA-BK-A13C-11A	TCGA-EL-A3MY-11A	TCGA-EJ-7785-11A
	TCGA-HU-A4GP-01A	TCGA-50-5939-01A	TCGA-56-7222-01A	TCGA-DD-A11C-01A	TCGA-B2-5641-01A	TCGA-AA-3520-11A	TCGA-BQ-7059-01A	TCGA-BH-A0HK-11A	TCGA-BK-A4ZD-01A	TCGA-EL-A3N2-01A	TCGA-EJ-7797-01A
	TCGA-HU-A4GP-11A	TCGA-50-5939-11A	TCGA-56-7222-11A	TCGA-DD-A11C-11A	TCGA-B2-5641-11A	TCGA-AA-3522-01A	TCGA-BQ-7059-11A	TCGA-BH-A18J-01A	TCGA-BK-A4ZD-11A	TCGA-EL-A3N2-11A	TCGA-EJ-7797-11A
	TCGA-IN-8663-01A	TCGA-55-6970-01A	TCGA-43-7657-01A	TCGA-DD-A11D-01A	TCGA-B8-4619-01A	TCGA-AA-3516-01A	TCGA-DZ-6134-11A	TCGA-BH-A18J-11A	TCGA-DI-A2QY-01A	TCGA-EL-A3N3-01A	TCGA-EJ-7789-01A
	TCGA-IN-8663-11A	TCGA-55-6970-11A	TCGA-43-7657-11A	TCGA-DD-A11D-11A	TCGA-B8-4619-11A	TCGA-AA-3516-11A	TCGA-GL-6846-01A	TCGA-BH-A18K-01A	TCGA-DI-A2QY-11A	TCGA-EL-A3N3-11A	TCGA-EJ-7789-11A
	TCGA-HU-A4HB-01A	TCGA-55-6972-01A	TCGA-43-7658-01A	TCGA-DD-A1EI-11A	TCGA-B8-4620-01A	TCGA-AA-3517-01A	TCGA-DZ-6132-01A	TCGA-BH-A18K-11A	TCGA-E6-A1M0-01A	TCGA-EL-A3T0-01A	TCGA-EJ-7792-01A
	TCGA-HU-A4HB-11A	TCGA-55-6972-11A	TCGA-43-7658-11A	TCGA-DD-A1EJ-01A	TCGA-CJ-5680-01A	TCGA-AA-3527-01A	TCGA-DZ-6132-11A	TCGA-BH-A18M-01A	TCGA-E6-A1M0-11A	TCGA-EL-A3T0-11A	TCGA-EJ-7792-11A
	TCGA-IN-7806-01A	TCGA-55-6975-01A	TCGA-51-4079-01A	TCGA-DD-A1EC-01A	TCGA-CJ-5680-11A	TCGA-AA-3527-11A	TCGA-DZ-6133-01A	TCGA-BH-A18M-11A		TCGA-EL-A3T1-01A	TCGA-EJ-7793-01A
	TCGA-IN-7806-11A	TCGA-55-6975-11A	TCGA-51-4079-11A	TCGA-DD-A1EC-11A	TCGA-B8-4622-11A	TCGA-AA-3531-01A	TCGA-DZ-6133-11A	TCGA-BH-A18R-01A		TCGA-EL-A3T1-11A	TCGA-EJ-7793-11A
	TCGA-IP-7968-01A	TCGA-BJ-A28R-01A	TCGA-51-4081-01A	TCGA-DD-A1EE-01A	TCGA-B8-5549-01A	TCGA-AA-3531-11A	TCGA-DZ-6134-01A	TCGA-BH-A18R-11A		TCGA-EL-A3TB-01A	TCGA-EJ-7794-01A
	TCGA-IP-7968-11A	TCGA-BJ-A28R-11A	TCGA-51-4081-11A	TCGA-DD-A1EE-11A	TCGA-B8-5549-11A	TCGA-AA-3534-01A	TCGA-GL-A9DE-01A	TCGA-BH-A18S-01A		TCGA-EL-A3TB-11A	TCGA-EJ-7794-11A
	TCGA-IN-AB1V-01A	TCGA-55-6980-01A	TCGA-56-7731-01A	TCGA-DD-A1EG-01A	TCGA-CJ-5672-01A	TCGA-AA-3534-11A	TCGA-GL-A9DE-11A	TCGA-BH-A18S-11A		TCGA-EL-A3T3-01A	TCGA-G9-6351-01A
	TCGA-IN-AB1V-11A	TCGA-55-6980-11A	TCGA-56-7731-11A	TCGA-DD-A1EG-11A	TCGA-CJ-5672-11A	TCGA-AA-3522-11A	TCGA-GL-6846-11A	TCGA-E2-A15M-11A		TCGA-EL-A3T3-11A	TCGA-G9-6351-11A
	TCGA-IN-AB1X-01A	TCGA-55-6983-01A	TCGA-56-7579-01A	TCGA-DD-A1EH-01A	TCGA-CJ-5676-01A	TCGA-AA-3525-01A	TCGA-GL-7966-01A	TCGA-E2-A1L7-01A		TCGA-EL-A3T6-01A	TCGA-EJ-A8FO-01A
	TCGA-IN-AB1X-11A	TCGA-55-6983-11A	TCGA-56-7579-11A	TCGA-DD-A1EH-11A	TCGA-CJ-5676-11A	TCGA-AA-3525-11A	TCGA-GL-7966-11A	TCGA-E2-A1L7-11A		TCGA-EL-A3T6-11A	TCGA-EJ-A8FO-11A
		TCGA-91-6829-01A	TCGA-56-7580-01A	TCGA-DD-A1EI-01A	TCGA-CJ-5677-01A	TCGA-AA-3660-11A	TCGA-GL-A59R-01A	TCGA-BH-A1EO-11A		TCGA-EL-A3T7-01A	TCGA-G9-6333-01A
		TCGA-91-6829-11A	TCGA-56-7580-11A	TCGA-DD-A39Z-01A	TCGA-CJ-5677-11A	TCGA-AA-3662-01A	TCGA-GL-A59R-11A	TCGA-BH-A1EV-01A		TCGA-EL-A3T7-11A	TCGA-G9-6333-11A
		TCGA-91-6835-01A	TCGA-56-7582-01A	TCGA-DD-A39Z-11A	TCGA-CJ-5678-01A	TCGA-AA-3662-11A	TCGA-Y8-A8RY-11A	TCGA-BH-A1EV-11A		TCGA-EL-A3T8-01A	TCGA-G9-6342-01A
		TCGA-91-6835-11A	TCGA-56-7582-11A	TCGA-DD-A1EJ-11A	TCGA-CJ-5678-11A	TCGA-AA-3663-01A	TCGA-P4-A5E8-01A	TCGA-BH-A1FB-01A		TCGA-EL-A3T8-11A	TCGA-G9-6342-11A
		TCGA-91-6849-01A	TCGA-56-7730-01A	TCGA-DD-A1EL-01A	TCGA-CJ-5679-01A	TCGA-AA-3663-11A	TCGA-P4-A5E8-11A	TCGA-BH-A1FB-11A		TCGA-EL-A3TA-01A	TCGA-G9-6348-01A
		TCGA-91-6849-11A	TCGA-56-7730-11A	TCGA-DD-A1EL-11A	TCGA-CJ-5679-11A	TCGA-AA-3697-01A	TCGA-P4-A5ED-01A	TCGA-BH-A1FU-01A		TCGA-EL-A3TA-11A	TCGA-G9-6348-11A
		TCGA-EL-A3H1-01A	TCGA-56-8623-01A	TCGA-DD-A39V-01A	TCGA-CW-5584-11A	TCGA-AA-3655-01A	TCGA-P4-A5ED-11A	TCGA-BH-A1FU-11A		TCGA-EL-A3ZO-01A	TCGA-G9-6384-01A
		TCGA-EL-A3H1-11A	TCGA-56-8623-11A	TCGA-DD-A39V-11A	TCGA-CW-5585-01A	TCGA-AA-3655-11A	TCGA-Y8-A8RY-01A	TCGA-BH-A204-01A		TCGA-EL-A3ZO-11A	TCGA-G9-6384-11A
		TCGA-BJ-A28X-01A	TCGA-56-8082-01A	TCGA-DD-A39W-01A	TCGA-CJ-5681-01A	TCGA-AA-3660-01A		TCGA-BH-A204-11A		TCGA-EL-A3ZG-01A	TCGA-G9-6356-01A
		TCGA-BJ-A28X-11A	TCGA-56-8082-11A	TCGA-DD-A39W-11A	TCGA-CJ-5681-11A	TCGA-AA-3713-01A		TCGA-BH-A208-01A		TCGA-EL-A3ZG-11A	TCGA-G9-6356-11A
		TCGA-BJ-A3PR-01A	TCGA-56-8083-01A	TCGA-DD-A39X-01A	TCGA-CJ-5689-01A	TCGA-AA-3713-11A		TCGA-BH-A208-11A		TCGA-EL-A3ZH-01A	TCGA-G9-6362-01A
		TCGA-BJ-A3PR-11A	TCGA-56-8083-11A	TCGA-DD-A39X-11A	TCGA-CJ-5689-11A	TCGA-AZ-6598-01A		TCGA-E2-A15I-01A		TCGA-EL-A3ZH-11A	TCGA-G9-6362-11A
		TCGA-DO-A1JZ-01A	TCGA-56-8201-01A	TCGA-DD-A3A5-11A	TCGA-CJ-6030-01A	TCGA-AZ-6598-11A		TCGA-E2-A15I-11A		TCGA-EL-A3ZK-01A	TCGA-G9-6363-01A
		TCGA-DO-A1JZ-11A	TCGA-56-8201-11A	TCGA-DD-A3A6-01A	TCGA-CJ-6030-11A	TCGA-AZ-6599-01A		TCGA-E2-A15M-01A		TCGA-EL-A3ZK-11A	TCGA-G9-6363-11A
		TCGA-E8-A2JQ-01A	TCGA-56-8309-01A	TCGA-DD-A3A1-01A	TCGA-CJ-6033-01A	TCGA-AZ-6599-11A		TCGA-E9-A1N4-01A		TCGA-EL-A3ZL-01A	TCGA-G9-6365-01A
		TCGA-E8-A2JQ-11A	TCGA-56-8309-11A	TCGA-DD-A3A1-11A	TCGA-CJ-6033-11A	TCGA-AA-3697-11A		TCGA-E9-A1N4-11A		TCGA-EL-A3ZL-11A	TCGA-G9-6365-11A
		TCGA-EL-A3GZ-01A	TCGA-77-7335-01A	TCGA-DD-A3A2-01A	TCGA-CW-5580-01A	TCGA-AA-3712-01A		TCGA-E9-A1RB-01A		TCGA-EL-A3ZM-01A	TCGA-HC-7738-01A
		TCGA-EL-A3GZ-11A	TCGA-77-7335-11A	TCGA-DD-A3A2-11A	TCGA-CW-5580-11A	TCGA-AA-3712-11A		TCGA-E9-A1RB-11A		TCGA-EL-A3ZM-11A	TCGA-HC-7738-11A
		TCGA-EL-A3T7-01A	TCGA-58-8386-01A	TCGA-DD-A3A3-01A	TCGA-CW-5581-01A	TCGA-AZ-6601-11A		TCGA-E9-A1RD-01A		TCGA-EM-A1CS-01A	TCGA-G9-6496-01A
		TCGA-EL-A3T7-11A	TCGA-58-8386-11A	TCGA-DD-A3A3-11A	TCGA-CW-5581-11A	TCGA-AZ-6603-01A		TCGA-E9-A1RD-11A		TCGA-EM-A1CS-11A	TCGA-G9-6496-11A
		TCGA-EL-A3MX-01A	TCGA-60-2709-01A	TCGA-DD-A3A4-01A	TCGA-CW-5584-01A	TCGA-AZ-6603-11A		TCGA-E9-A1RI-01A		TCGA-EL-A3ZP-01A	TCGA-G9-6499-01A
		TCGA-EL-A3MX-11A	TCGA-60-2709-11A	TCGA-DD-A3A4-11A	TCGA-CZ-4863-01A	TCGA-AZ-6605-01A		TCGA-E9-A1RI-11A		TCGA-EL-A3ZP-11A	TCGA-G9-6499-11A
		TCGA-EL-A3MY-01A	TCGA-77-7138-01A	TCGA-DD-A3A5-01A	TCGA-CZ-4863-11A	TCGA-AZ-6605-11A		TCGA-GI-A2C8-01A		TCGA-EL-A3ZQ-01A	TCGA-HC-7211-01A
		TCGA-EL-A3MY-11A	TCGA-77-7138-11A	TCGA-ES-A2HT-01A	TCGA-CW-5585-11A	TCGA-F4-6704-01A		TCGA-GI-A2C8-11A		TCGA-EL-A3ZQ-11A	TCGA-HC-7211-11A
		TCGA-EL-A3T0-01A	TCGA-77-7142-01A	TCGA-ES-A2HT-11A	TCGA-CW-5587-01A	TCGA-AZ-6600-01A		TCGA-GI-A2C9-01A		TCGA-EL-A3ZR-01A	TCGA-HC-7737-01A
		TCGA-EL-A3T0-11A	TCGA-77-7142-11A	TCGA-DD-A3A6-11A	TCGA-CW-5587-11A	TCGA-AZ-6600-11A		TCGA-GI-A2C9-11A		TCGA-EL-A3ZR-11A	TCGA-HC-7737-11A
		TCGA-EL-A3T3-01A	TCGA-85-7710-01A	TCGA-DD-A3A8-01A	TCGA-CW-5589-01A	TCGA-AZ-6601-01A				TCGA-EL-A3ZS-01A	TCGA-HC-8259-01A
		TCGA-EL-A3T3-11A	TCGA-85-7710-11A	TCGA-DD-A3A8-11A	TCGA-CW-5589-11A	TCGA-F4-6704-11A				TCGA-EL-A3ZS-11A	TCGA-HC-8259-11A
		TCGA-EL-A3T6-01A	TCGA-77-7337-01A	TCGA-EP-A12J-01A	TCGA-CW-5591-01A					TCGA-EL-A3ZT-01A	TCGA-HC-7742-01A
		TCGA-EL-A3T6-11A	TCGA-77-7337-11A	TCGA-EP-A12J-11A	TCGA-CW-5591-11A					TCGA-EL-A3ZT-11A	TCGA-HC-7742-11A
		TCGA-EL-A3ZQ-01A	TCGA-77-7338-01A	TCGA-EP-A26S-01A	TCGA-CW-6087-01A					TCGA-EM-A3ST-01A	TCGA-HC-7745-01A
		TCGA-EL-A3ZQ-11A	TCGA-77-7338-11A	TCGA-EP-A26S-11A	TCGA-CW-6087-11A					TCGA-EM-A3ST-11A	TCGA-HC-7745-11A
		TCGA-EL-A3T8-01A	TCGA-77-8007-01A	TCGA-EP-A3RK-01A	TCGA-CW-6088-01A					TCGA-EM-A1CT-01A	TCGA-HC-7747-01A
		TCGA-EL-A3T8-11A	TCGA-77-8007-11A	TCGA-EP-A3RK-11A	TCGA-CW-6088-11A					TCGA-EM-A1CT-11A	TCGA-HC-7747-11A
		TCGA-EL-A3TB-01A	TCGA-77-8008-01A	TCGA-FV-A3R2-11A	TCGA-CW-6090-01A					TCGA-EM-A1CU-01A	TCGA-HC-7819-01A
		TCGA-EL-A3TB-11A	TCGA-77-8008-11A	TCGA-G3-A3CH-01A	TCGA-CW-6090-11A					TCGA-EM-A1CU-11A	TCGA-HC-7819-11A
		TCGA-EL-A3ZG-01A	TCGA-90-6837-01A	TCGA-FV-A23B-01A	TCGA-CZ-5455-11A					TCGA-EM-A1CV-01A	TCGA-HC-8260-01A
		TCGA-EL-A3ZG-11A	TCGA-90-6837-11A	TCGA-FV-A23B-11A	TCGA-CZ-5456-01A					TCGA-EM-A1CV-11A	TCGA-HC-8260-11A
		TCGA-EL-A3ZH-01A	TCGA-90-7767-01A	TCGA-FV-A2QR-01A	TCGA-CZ-4864-01A					TCGA-EM-A1CW-01A	TCGA-HC-8262-01A
		TCGA-EL-A3ZH-11A	TCGA-90-7767-11A	TCGA-FV-A2QR-11A	TCGA-CZ-4864-11A					TCGA-EM-A1CW-11A	TCGA-HC-8262-11A
		TCGA-EL-A3ZP-01A	TCGA-92-7340-01A	TCGA-FV-A3I0-01A	TCGA-CZ-4865-01A					TCGA-EM-A1YC-01A	TCGA-J4-A83J-01A
		TCGA-EL-A3ZP-11A	TCGA-92-7340-11A	TCGA-FV-A3I0-11A	TCGA-CZ-4865-11A					TCGA-EM-A1YC-11A	TCGA-J4-A83J-11A
		TCGA-ET-A3DP-01A		TCGA-FV-A3I1-01A	TCGA-CZ-5451-01A					TCGA-KS-A41I-01A
		TCGA-ET-A3DP-11A		TCGA-FV-A3I1-11A	TCGA-CZ-5451-11A					TCGA-KS-A41I-11A
		TCGA-EM-A1CS-01A		TCGA-FV-A3R2-01A	TCGA-CZ-5452-01A					TCGA-ET-A3DP-01A
		TCGA-EM-A1CS-11A		TCGA-G3-A3CH-11A	TCGA-CZ-5452-11A					TCGA-ET-A3DP-11A
		TCGA-EM-A1CU-01A			TCGA-CZ-5453-01A					TCGA-ET-A3DW-01A
		TCGA-EM-A1CU-11A			TCGA-CZ-5453-11A					TCGA-ET-A3DW-11A
		TCGA-EM-A1CW-01A			TCGA-CZ-5454-01A					TCGA-FY-A3TY-01A
		TCGA-EM-A1CW-11A			TCGA-CZ-5454-11A					TCGA-FY-A3TY-11A
		TCGA-EM-A1YC-01A			TCGA-CZ-5455-01A					TCGA-GE-A2C6-01A
		TCGA-EM-A1YC-11A			TCGA-CZ-5466-01A					TCGA-GE-A2C6-11A
		TCGA-EM-A3ST-01A			TCGA-CZ-5466-11A					TCGA-H2-A2K9-01A
		TCGA-EM-A3ST-11A			TCGA-CZ-5456-11A					TCGA-H2-A2K9-11A
		TCGA-ET-A3DW-01A			TCGA-CZ-5457-01A					TCGA-KS-A41J-01A
		TCGA-ET-A3DW-11A			TCGA-CZ-5457-11A					TCGA-KS-A41J-11A
		TCGA-GE-A2C6-01A			TCGA-CZ-5458-01A					TCGA-KS-A41L-01A
		TCGA-GE-A2C6-11A			TCGA-CZ-5458-11A					TCGA-KS-A41L-11A
		TCGA-KS-A41J-01A			TCGA-CZ-5461-01A
		TCGA-KS-A41J-11A			TCGA-CZ-5461-11A
					TCGA-CZ-5462-01A
					TCGA-CZ-5462-11A
					TCGA-CZ-5463-01A
					TCGA-CZ-5463-11A
					TCGA-CZ-5465-01A
					TCGA-CZ-5465-11A
					TCGA-CZ-5985-11A
					TCGA-CZ-5986-01A
					TCGA-CZ-5467-01A
					TCGA-CZ-5467-11A
					TCGA-CZ-5468-01A
					TCGA-CZ-5468-11A
					TCGA-CZ-5469-01A
					TCGA-CZ-5469-11A
					TCGA-CZ-5470-01A
					TCGA-CZ-5470-11A
					TCGA-CZ-5982-01A
					TCGA-CZ-5982-11A
					TCGA-CZ-5984-01A
					TCGA-CZ-5984-11A
					TCGA-CZ-5985-01A
					TCGA-CZ-5986-11A
					TCGA-CZ-5987-01A
					TCGA-CZ-5987-11A
					TCGA-CZ-5988-01A
					TCGA-CZ-5988-11A
					TCGA-CZ-5989-01A
					TCGA-CZ-5989-11A
