# Supplementary material for: Assessing RNA-Seq Workflow Methodologies Using Shannon Entropy
Source: Biology (Basel). 2024 Jun 28;13(7):482. doi: 10.3390/biology13070482 (PMC11274087; doi:10.3390/biology13070482)
Supplement: Supplementary file 1 [file biology-13-00482-s001.zip › biology-3035206-supplementary/Table S2.xls]

## Sheet: Kaplen-Meier 
COAD			UCS			BLCA
Days	OS,%		Days	OS,%		Days	OS,%
0	100		0	100		0	100
31	100		310	95.6522		64	100
47	100		344	95.6522		81	94.1176
159	97.1429		506	95.6522		95	94.1176
184	97.1429		602	95.6522		154	87.8431
206	94.1991		609	95.6522		254	81.5686
212	94.1991		628	95.6522		356	75.2941
214	91.0592		681	95.6522		393	69.0196
245	91.0592		760	95.6522		455	62.7451
368	87.8071		946	89.2754		460	56.4706
396	84.5549		1044	89.2754		492	50.1961
424	81.3028		1092	89.2754		522	50.1961
504	78.0507		1125	89.2754		540	50.1961
579	78.0507		1220	89.2754		593	41.8301
671	78.0507		1333	89.2754		646	41.8301
718	78.0507		1414	89.2754		651	31.3726
731	78.0507		1793	89.2754		795	20.915
882	78.0507		1861	89.2754		812	20.915
887	78.0507		2337	89.2754		842	20.915
899	73.7146		2441	89.2754
926	73.7146		2475	89.2754
1035	73.7146		2600	89.2754
1068	73.7146		2684	89.2754
1126	68.4492
1127	68.4492
1133	68.4492
1186	68.4492
1286	68.4492
1321	68.4492
1331	58.6708
1366	58.6708
1503	46.9366
1856	46.9366
2375	46.9366
2587	46.9366
