# Supplementary material for: Assessing RNA-Seq Workflow Methodologies Using Shannon Entropy
Source: Biology (Basel). 2024 Jun 28;13(7):482. doi: 10.3390/biology13070482 (PMC11274087; doi:10.3390/biology13070482)
Supplement: Supplementary file 1 [file biology-13-00482-s001.zip › biology-3035206-supplementary/Table S3.xls]

## Sheet: NN
	BRCA	KIRC	KIRP	LIHC	LUSC	PRAD	STAD	THCA
Av	2.81159	2.66631	2.65387	3.45215	3.1583	2.17241	3.21672	2.35391
StDev	0.600245	0.545047	0.61159	0.71903	0.451251	0.763909	0.751049	0.576886
	3.3491	3.64966	2.15535	4.12887	2.96197	1.13582	3.75259	1.69614
	3.23839	3.73245	2.72053	3.23945	2.85939	3.78658	3.30133	1.84114
	2.52091	2.08088	2.62959	4.13316	2.59306	3.33678	2.34857	1.63691
	3.08802	2.40481	2.4683	3.9316	3.09338	1.23972	3.58586	2.78806
	3.18164	2.89905	2.68196	4.2255	2.52601	1.62071	3.41787	3.16511
	1.41602	1.97323	1.77758	2.17598	3.50316	0.818471	2.40186	2.03082
	1.81394	2.76827	3.29747	3.65022	3.03389	1.98762	4.21071	2.82525
	2.74541	2.44974	2.17031	3.63785	3.58394	2.45055	3.20597	1.66408
	2.77041	1.78723	0.89726	2.21989	2.61539	1.68623	2.92596	2.5114
	3.23865	3.24198	2.97759	3.92361	3.50848	2.73443	2.09364	2.76598
	2.41109	3.45549	2.82075	2.96305	3.49468	2.0775	1.41685	1.74464
	2.81214	2.95529	3.16963	3.38148	2.79495	3.3901	3.89585	2.64028
	2.70351	1.38762	2.97405	2.42141	3.63044	3.19993	4.49014	2.00259
	2.1082	2.71247	2.34032	4.40486	3.41676	1.92171	2.51712	1.53687
	1.93478	2.72718	3.41879	4.04757	3.32943	2.60255	3.29148	2.48971
	2.55098	2.59412	2.90429	4.21986	3.19378	1.82726	2.83501	2.24281
	2.55335	3.24839	3.31433	3.82075	3.46466	2.31438	3.24985	2.27281
	2.27586	2.8535	2.85577	3.8577	2.94057	0.979928	3.68804	2.46752
	2.02027	2.42276	3.41357	4.04349	4.02084	1.36758	3.0946	2.15444
	2.22019	2.38579	1.86373	3.76566	2.54685	2.50227	3.38891	1.90774
	3.2538	3.12643	2.97147	2.35081	3.23877	2.72781	3.08715	2.08836
	2.80194	3.2253	3.58088	2.86294	2.95	2.77688	4.21156	2.74358
	3.17312	3.57578	2.00143	1.75575	3.3076	2.15551	3.33465	2.05946
	3.26346	3.11013	3.49023	3.41604	2.55247	1.41538	1.93929	2.18181
	2.59846	2.6768	2.89704	3.79076	2.5726	2.26027	2.99478	2.28506
	3.02116	2.52615	2.17735	3.52666	3.63075	1.76581	4.08115	2.78732
	3.3658	2.83296	2.33329	3.17077	2.98304	1.9243	4.09058	2.20893
	3.29383	1.75413	3.24799	4.26294	3.23946	3.11682		2.25261
	3.84324	2.21996	2.47877	4.45485	2.89349	1.89883		2.05758
	2.12817	2.57803	1.92349	1.8921	2.47877	0.286397		3.868
	2.34577	2.48584	2.31673	3.11913	3.96148	1.11144		1.75288
	3.63239	1.77236		3.20613	2.92377	2.10333		2.06093
	4.1562	2.15984		3.34629	3.65026	1.90854		1.73176
	2.51062	3.22133		2.76514	3.33319	2.73975		3.04984
	3.36064	2.53574		4.13425	3.58227	1.88607		2.80555
	3.00692	3.39694		2.79501	3.36594	2.1335		2.21616
	3.3574	2.19956		3.25229	4.02333	2.47548		1.62706
	3.64034	2.5424		4.30639	3.52428	2.1432		1.77339
	2.11534	2.73386		3.25956	3.00169	1.82633		4.10407
	2.6422	2.62342		3.91939	2.09544	1.68206		2.36835
		2.31784		3.96206	3.95484	2.32652		2.67543
		3.17883		3.89939	2.96165	2.29244		1.61668
		2.82402		1.79771	3.19315	2.20719		2.59558
		2.30872		2.71966	3.16642	3.78427		2.92513
		2.7303		4.02017	2.44088	2.47787		3.2755
		2.20102		4.10381	3.43637	3.80658		3.07807
		2.47758		3.89534	2.86082	1.80584		2.28655
		3.91902		3.83013	3.16385	2.25735		2.53082
		2.93058		3.37099				2.33469
		3.14126		3.22886				2.34033
		2.58252						3.09042
		2.60336						3.02315
		2.77743						1.30474
		2.81153						2.00196
		1.88706						1.62913
		2.8581						2.70396
		3.05372
		2.27825
		2.6051
		2.33865
		2.65557
		3.39816
		3.23203
		2.45376
		2.14308
		2.60108
		2.24964
		3.2712
		3.13734
		0.894386
		2.42011

## Sheet: RPKM
	BRCA	KIRC	KIRP	LIHC	LUSC	PRAD	STAD	THCA	LUAD	COAD	BLCA	UCS
Av	2.72012	2.6712	2.59415	3.45996	3.16806	2.09708	3.11417	2.16588	2.50039	2.94333	3.10303	2.94792
StDev	0.46772	0.292743	0.407532	0.551136	0.404805	0.52645	0.432417	0.33958	0.451799	0.359649	0.367572	0.284528
	3.37879	3.32275	2.20857	4.18124	3.0563	1.255	3.67987	1.67352	2.00136	3.16046	3.4591	2.63926
	3.11921	2.99872	2.75975	3.22157	3.19245	2.1349	3.38214	2.12276	2.84446	3.56099	3.60124	2.91631
	2.3958	2.1046	2.86618	3.59571	2.94169	2.71118	2.41913	1.42441	3.10522	3.04503	3.20875	2.90787
	3.41886	2.62766	2.48331	3.75249	2.98306	1.84997	2.81761	1.82841	2.50839	3.41046	3.58794	2.90955
	2.48171	2.87706	2.4737	4.09025	2.57878	1.49982	3.17293	2.94194	2.62777	3.16294	3.41192	2.98469
	1.63318	2.60588	1.97865	2.45953	3.27787	1.04721	3.15519	2.12455	2.74866	2.66594	3.4287	3.19991
	1.93727	2.58842	2.4916	3.45999	3.06004	1.89073	3.93467	1.69123	3.10314	3.54812	3.25539	3.00915
	2.58275	2.43882	2.6845	3.38929	3.29033	2.58985	2.78349	2.77832	2.94156	2.80945	2.50634	2.30028
	2.60277	2.49149	1.84729	2.66024	2.79447	1.92419	3.18834	1.66115	2.81479	2.82225	3.41579	2.62367
	3.06676	2.86091	2.39301	4.00036	3.23588	2.24874	2.36243	2.64202	2.92384	3.24558	3.05514	3.08289
	2.45347	2.80202	3.38621	2.95325	3.41105	2.18122	2.3989	2.46076	2.70312	2.5802	3.00801	2.49662
	2.86187	2.74042	3.19927	3.57213	3.056	2.98938	3.22364	1.75456	2.88975	3.09684	3.02078	3.48333
	2.66247	2.08614	2.62248	2.95942	3.21435	2.81827	3.69477	2.25842	2.7942	3.27152	2.32201	2.99194
	2.27932	2.33346	2.30726	3.7947	1.26938	2.22561	2.63171	2.15536	3.21069	3.36671	2.60995	3.23795
	2.38171	2.95746	2.45216	3.87523	2.82179	1.71628	3.37776	1.65863	3.29282	3.13899	2.77285	3.3068
	2.42504	2.51759	2.88929	3.74515	3.36285	1.93616	3.17901	2.00106	3.03176	2.77593	3.02128	3.06544
	2.41779	2.80787	2.98344	4.16331	3.54351	2.05901	3.26758	2.13959	3.248	3.02419	3.01604	2.87606
	2.64883	3.09794	3.1006	3.8331	3.4849	2.23622	3.13258	2.45935	2.09398	2.80365	3.15332	2.78348
	2.37915	2.58728	3.0002	3.8141	2.86543	1.99051	3.20946	2.39793	2.13876	3.09757		2.99448
	3.02062	2.69246	3.29439	4.05279	3.5459	1.08383	3.15969	2.01672	3.31358	2.91303		2.92713
	2.73297	2.50783	2.10886	3.49207	3.10539	1.97415	3.01488	1.97013	2.65718	2.97729		2.5755
	2.04993	3.01677	2.07758	2.58252	3.29852	2.05216	3.20567	1.8698	2.93111	3.3459		3.21893
	2.39499	2.25281	2.919	2.82564	3.15885	3.08972	3.49933	1.84321	2.99731	2.73378		3.27095
	2.52324	2.89957	1.97102	2.00421	3.4671	2.82677	3.37318	2.17446	3.0034	2.62575
	2.80737	2.68686	2.67645	3.62545	3.49366	1.37759	2.13671	2.2545	3.48254	2.58483
	2.33398	2.85215	3.07041	3.88049	3.27789	2.13845	3.18885	1.87125	2.05381	3.03592
	2.91747	2.14527	2.22706	3.48458	3.64306	1.93158	3.49307	2.10684	2.61571	3.1124
	2.64303	2.40216	2.29295	3.52523	3.05366	2.18116		2.22311	2.46855	3.08345
	2.81542	1.66909	2.58436	3.636	2.63482	2.39438		2.39624	2.19335	3.42011
	3.57509	2.5434	2.54543	2.51448	2.76748	2.11958		2.11049	2.94194	2.89506
	2.24686	2.94167	2.52381	3.5192	2.77506	1.27652		2.43975	1.69123	2.18972
	2.66679	2.76524		3.61065	3.81955	1.36473		1.92357	1.66115	2.80852
	3.46199	2.48307		3.60363	3.06792	2.22486		1.87731	2.46076	3.04373
	2.89162	2.6272		3.30929	3.50427	1.73864		2.38586	1.75456	3.41113
	2.34322	3.06784		3.64417	3.169	2.30655		2.32903	2.25842	2.65636
	3.17926	2.71144		4.05996	3.43452	1.77858		2.37892	2.15536	2.91443
	2.9618	3.20091		3.6253	2.99944	2.03442		2.13386	2.45935	2.53921
	3.42362	2.49948		3.70224	3.88411	1.74728		2.43128	2.39793	1.92232
	3.85435	2.62654		3.31695	3.4935	1.7717		1.8954	1.8698	2.88592
	2.83438	2.73028		4.01465	3.06854	1.85129		3.29834	2.2545	2.73111
		2.57957		3.21057	3.45345	1.90759		2.34455	1.87125	2.2599
		2.07736		3.96017	3.12433	3.05105		2.36942	2.10684
		2.66217		1.76135	3.57296	2.51917		2.13506	2.22311
		2.76064		2.86697	3.27988	1.99965		2.32739	2.11049
		2.85654		4.10389	2.91443	2.84659		2.23283	2.43975
		2.89935		3.85188	3.35106	2.66042		2.38706	1.92357
		2.3099		3.71017	2.96251	3.29882		2.55771	2.13386
		2.71978		3.21417	3.30571	1.80814		2.23855	2.43128
		2.98462		3.30845				2.38469	2.36942
		2.8684						2.10277	2.32739
		3.22458						2.4602	2.38706
		2.6387						2.1904	2.55771
		2.87151						1.84366	2.23855
		2.68979						1.75085	2.10277
		2.89009						2.08005	2.1904
		2.73792						1.77984	2.08005
		2.56454							2.38469
		2.43897
		2.54888
		2.69528
		2.7378
		2.56964
		2.8814
		2.8902
		2.51691
		2.24536
		2.60473
		2.73959
		2.42779
		3.13765
		2.71726

## Sheet: TPM
	BRCA	KIRC	KIRP	LIHC	LUSC	PRAD	STAD	THCA	LUAD	COAD	BLCA	UCS
Av	2.73117	2.65854	2.61302	3.35066	3.22098	2.07303	3.22242	2.13317	2.4986	2.94343	3.14559	2.94557
StDev	0.492669	0.31775	0.451914	0.551293	0.420189	0.533708	0.468086	0.360244	0.478872	0.389507	0.397955	0.332173
	3.40929	3.39809	2.21653	4.1077	3.03679	1.255	4.04926	1.6659	1.96133	3.21467	3.56543	2.64354
	3.31631	2.97433	2.72373	3.13873	3.26168	2.09691	3.5864	1.93964	2.88452	3.50108	3.65151	2.91691
	2.34249	2.09724	2.81436	3.54913	2.92666	2.73592	2.55708	1.40655	3.29653	3.08765	3.24116	2.9104
	3.37056	2.62294	2.45003	3.62695	3.12133	1.83696	3.01392	1.84863	2.5634	3.44077	3.63215	2.95808
	2.42354	2.93669	2.46284	4.12985	2.5755	1.31754	3.39816	2.97516	2.61536	3.0535	3.47279	2.94064
	1.63084	2.60536	1.94609	2.41768	3.40684	0.977396	3.15629	2.07885	2.81676	2.63809	3.486	3.17791
	1.80861	2.59548	2.60759	3.36887	3.21074	1.89448	4.05711	1.68938	3.13562	3.63043	3.31393	3.17567
	2.547	2.41049	2.68727	3.38514	3.39061	2.55116	2.83895	2.76851	2.74645	2.66695	2.37715	2.15591
	2.71886	2.44458	1.81561	2.61624	2.87179	1.88039	3.33255	1.66115	2.78117	2.72409	3.47881	2.58532
	2.49601	2.88112	3.4266	2.92268	3.40112	3.08502	2.47949	2.46445	2.9313	3.18877	3.08912	3.04129
	2.94237	2.66523	3.3127	3.31067	3.13429	2.15219	3.27648	1.71755	2.62762	2.45708	3.03691	2.45685
	2.6407	2.0303	2.48237	2.759	3.3694	2.9592	3.95037	2.23425	2.84505	3.1444	3.12642	3.48989
	2.25792	2.37934	2.25087	3.68618	1.33155	2.25884	2.92904	2.16102	2.88299	2.86023	2.35213	3.45454
	2.37179	2.98889	2.40459	3.70456	2.89236	1.71484	3.46324	1.69551	3.17942	3.31171	2.62795	2.95792
	2.46484	2.45048	3.03592	3.56307	3.37177	2.13693	3.24159	1.95101	3.4369	3.58422	2.76647	3.31287
	2.35504	2.71127	3.02714	4.14273	3.67861	1.94411	3.26048	2.03801	3.09665	3.2097	3.17384	3.40521
	2.64096	3.10509	3.22108	3.67384	3.55877	2.2314	3.21042	2.3716	3.30076	2.77781	3.08293	3.0785
	2.39748	2.55517	3.04643	3.63336	2.88123	1.78347	3.31541	2.35707	2.11112	2.97151	3.14594	2.81829
	3.13485	2.78495	3.38369	3.91363	3.61882	1.08012	3.25523	1.98868	2.14368	2.76281		2.70616
	2.71149	2.42812	2.08751	3.528	3.10531	1.96546	3.10086	1.8943	3.37544	3.17736		3.00199
	2.06105	3.0619	2.07026	2.46317	3.28204	1.81077	3.27998	1.86132	2.73969	3.18127		2.84923
	2.33256	2.25183	3.19835	2.68578	3.17377	3.21643	3.6179	1.78905	2.95811	2.90576		2.53597
	2.47545	3.02441	1.95494	1.99793	3.53733	2.82283	3.346	2.22757	2.95254	3.15778		3.17498
	2.78446	2.69207	2.68438	3.53338	3.60783	1.36415	2.12306	2.23215	2.97341	2.57856
	2.35209	2.8157	3.1146	3.71859	3.31739	2.23617	3.18604	1.82885	3.54897	2.58596
	2.92578	2.14163	2.18085	3.47652	3.68329	1.96488	3.60436	2.09693	2.01584	2.4863
	2.67104	2.57697	2.39065	3.39223	3.11106	2.12438	2.37554	2.22311	2.53499	2.97362
	2.80474	1.59579	2.64983	3.52982	2.52961	2.42775		2.34628	2.47967	3.07517
	3.63242	2.46688	2.51846	3.53506	2.82706	2.09812		2.06312	2.35513	3.10602
	2.3244	2.85524	2.49589	2.60976	2.87319	1.25308		2.44501	2.97516	3.37448
	2.64891	2.73955	2.34257	3.20549	3.91958	1.25298		1.91556	1.68938	2.69895
	3.61478	2.36358		3.39017	3.14784	2.17852		1.82535	1.66115	2.19512
	2.92288	2.56513		3.332	3.6587	1.73284		2.28694	2.46445	2.87051
	2.35433	2.99148		3.13499	3.29217	2.38541		2.24578	1.71755	3.26281
	3.13026	2.70673		3.66995	3.50878	1.96213		2.27818	2.23425	3.52745
	3.06471	3.25695		4.00984	2.91479	2.05317		2.04224	2.16102	2.71959
	2.99926	2.57898		3.31476	3.96923	1.75202		2.34943	2.3716	3.02415
	3.46451	2.62645		3.66381	3.51261	1.77488		1.84795	2.35707	2.51226
	3.84981	2.73028		2.91567	3.08307	1.74408		3.44274	1.86132	1.94556
	2.85247	2.66278		3.84874	3.47203	1.90626		2.29053	2.23215	2.87534
		2.08502		3.15263	3.12192	2.7205		2.47104	1.82885	2.22098
		2.7095		3.79487	3.5616	2.35098		2.09362	2.09693
		2.75901		1.46674	3.38454	1.99965		2.31408	2.22311
		2.84046		2.86916	2.91696	2.60655		2.25991	2.06312
		2.94236		3.99606	3.36326	2.55294		2.2451	2.44501
		2.21993		3.73783	3.02008	3.23985		2.64449	1.91556
		2.86795		3.65155	3.4366	2.33375		2.18591	2.04224
		3.06967		3.05813	3.2354	1.78316		2.3826	2.34943
		2.86024		3.22992				2.01537	2.47104
		3.31816		3.9703				2.43436	2.31408
		2.58351						2.23658	2.2451
		2.73687						1.88829	2.64449
		2.66691						1.54854	2.18591
		2.83784						1.94515	2.01537
		2.67816						2.58904	2.23658
		2.4634						1.65822	1.94515
		2.42309							2.3826
		2.54178
		2.65539
		2.65863
		2.45859
		2.91831
		2.89604
		2.42535
		2.08377
		2.51657
		2.71215
		2.38922
		3.15828
		2.71431
		2.79664

## Sheet: UQ
	BRCA	KIRC	KIRP	LIHC	LUSC	PRAD	STAD	THCA
Av	2.3768	2.08278	2.08311	3.17841	2.47204	1.94536	3.06468	2.0018
StDev	0.65546	0.624425	0.610712	0.862085	0.618527	0.719922	0.733136	0.711173
	3.00344	3.34427	1.69794	4.07584	1.99131	1.56647	3.64462	1.456
	2.79626	3.398	2.05857	2.8655	1.83657	3.52717	3.14717	1.65083
	1.32731	1.91307	1.94139	4.1029	1.83363	3.12865	2.24238	1.84703
	2.62759	1.26856	1.96503	3.74085	2.43367	1.22482	3.43089	2.27682
	2.54956	2.10708	2.14404	4.20473	1.99122	1.21532	3.21949	3.17895
	1.67565	1.60879	1.51373	2.16259	3.0623	0.906143	1.6118	1.62733
	1.75535	1.39286	2.53524	3.32577	2.09358	2.21663	4.15836	2.19625
	2.11389	1.50509	0.896963	3.52345	2.93011	2.04704	3.30542	2.8145
	2.51096	1.52716	0.200622	2.11004	2.24622	1.72337	2.49801	0.732208
	2.75185	2.71615	1.75902	3.82849	2.81052	2.24149	2.5747	2.05854
	2.05106	3.14691	2.27511	2.59577	2.55096	1.11244	1.93614	2.42258
	2.3109	1.93015	2.33418	2.93458	1.92433	3.14133	3.74034	1.34431
	1.61519	1.02246	2.32718	1.73063	3.2536	2.77312	4.46399	1.7629
	1.61742	2.049	2.03905	4.37317	2.8694	1.18778	2.02287	1.83926
	1.2844	2.07373	3.02927	3.88544	2.42615	1.91912	2.947	1.86834
	2.19328	2.01506	2.3959	4.15514	2.64974	1.57394	2.75229	1.50686
	2.35086	2.85422	2.75898	3.54973	2.89475	2.5284	2.90085	2.12248
	1.82457	2.15196	2.19704	3.5656	2.3964	0.805858	3.52285	2.14966
	1.73221	2.16456	2.81422	3.92665	3.82503	1.30309	2.72275	1.69765
	1.73451	1.57254	1.39166	3.46969	1.41876	2.04916	3.03566	0.979964
	3.11296	2.82628	2.03025	1.98342	2.24315	1.92174	2.67882	1.88078
	2.51689	2.76372	3.11761	2.35309	1.82853	2.37169	4.13402	2.25403
	2.24703	3.48498	1.51573	1.6547	2.62115	1.72442	3.1579	1.99661
	2.70598	2.45007	2.92778	3.12008	2.08343	1.54563	2.20367	1.89528
	1.72885	1.75877	2.02212	3.67416	1.68257	1.69097	3.90226	1.35966
	2.35498	1.68856	1.82204	3.19805	3.13844	1.81541	2.81801	2.27184
	2.74014	2.99393	1.94872	2.84032	2.00843	0.862642	3.97401	1.39149
	2.72385	1.83748	2.80739	4.10437	2.43919	2.70855		2.11768
	3.74363	1.49865	2.19404	4.46145	2.09436	2.28934		1.36874
	2.07071	1.71001	2.04303	0.740907	1.54745	0.806003		3.82328
	1.52912	1.93365	1.87258	2.66286	3.61667	1.34511		1.53224
	3.38634	1.55834		2.79941	1.87703	2.09686		1.5912
	4.10597	1.76087		3.11259	3.38101	1.819		1.54388
	2.28962	2.7482		2.16867	2.35821	2.35766		2.5491
	2.71499	1.88591		4.08817	2.93578	1.91207		2.24694
	2.44223	3.16822		2.23087	2.55831	1.76931		1.72977
	3.04676	2.55984		2.81934	3.84577	2.14704		0.528063
	3.58959	1.82884		4.28489	2.88316	2.35276		1.20197
	2.03197	1.76202		2.98207	2.07236	1.06056		4.09669
	2.16416	1.59277		3.74277	3.63634	1.37343		1.95181
		1.8068		3.71294	1.59135	2.19304		2.65427
		2.47048		3.65495	2.18358	2.26995		1.67139
		1.95719		1.64206	2.47352	2.27285		2.03743
		1.59275		2.02707	1.63098	3.57703		2.71419
		2.37401		3.88775	2.88709	2.36975		3.11387
		1.42296		3.70278	1.96671	1.77812		3.18834
		1.33533		3.60297	2.53879	3.66161		2.20061
		3.84621		2.79782	3.09618	1.09356		2.03822
		2.22594		2.75625				1.90907
		2.70073		3.98717				2.08649
		1.88753						2.98654
		1.99878						3.06789
		2.17091						0.863759
		2.07909						1.00703
		1.22579						2.1894
		2.07681						1.50879
		2.10862
		1.68733
		1.3398
		1.70473
		1.91887
		2.93669
		2.64269
		1.53348
		1.48928
		1.99178
		1.02485
		2.74192
		2.71828
		1.36648
		1.92888

## Sheet: Med
	BRCA	KIRC	KIRP	LIHC	LUSC	PRAD	STAD	THCA	LUAD	COAD	BLCA	UCS
Av	2.68222	2.68979	2.6538	3.3993	3.18088	2.04611	3.0997	2.21445	2.29695	2.64986	2.84671	3.32274
StDev	0.599207	0.546604	0.611668	0.733439	0.449219	0.770267	0.763988	0.561088	0.785421	1.19106	0.640763	0.471447
	3.22733	3.69319	2.15535	4.10118	2.98745	0.721928	3.6358	1.6284	1.37716	3.64411	3.69724	3.18685
	3.06162	3.74136	2.72053	3.16857	2.90047	3.6692	3.09368	1.81682	2.84902	3.94854	2.97609	3.38043
	2.39693	2.09295	2.62959	4.09787	2.62565	3.19444	2.16492	1.42858	2.88551	3.7495	3.62171	3.83719
	2.97165	2.41262	2.4683	3.89042	3.11642	1.23143	3.44125	2.52976	4.24664	4.42	3.71465	3.47189
	3.00101	2.90858	2.68196	4.20902	2.57009	1.29938	3.31042	2.97081	1.9973	3.08246	2.72029	2.70622
	1.16294	1.98287	1.77758	2.12699	3.5302	0.775701	2.34367	1.91914	3.98072	1.52899	2.54317	3.6276
	1.71419	2.78688	3.29747	3.60492	3.06842	1.87063	4.15866	2.5926	2.9082	3.37765	1.54861	2.3452
	2.59193	2.46277	2.17031	3.59119	3.6068	2.24291	3.03912	2.55652	2.16878	1.23231	3.6976	2.72816
	2.58951	1.8308	0.89726	2.20886	2.63646	1.53297	2.75082	1.48067	3.96947	0.744194	2.7638	3.40857
	3.1514	3.31012	2.97759	3.8773	3.52746	2.65825	1.92028	2.34344	2.41348	2.06792	3.04913	3.7268
	2.28846	3.47952	2.82075	2.88509	3.51509	2.00662	1.36287	2.58961	2.31744	0.413817	3.01062	3.51022
	2.60909	2.97596	3.16963	3.29857	2.799	3.30462	3.78317	1.65223	3.78866	1.56907	1.63105	2.6945
	2.62941	1.43091	2.97405	2.38027	3.66648	3.0726	4.47429	2.50563	2.0842	3.03263	2.31248	2.71297
	2.15589	2.76322	2.34032	4.39243	3.47037	1.80099	2.41526	1.40566	3.16639	4.06772	2.51546	3.08704
	1.85975	2.76595	3.41879	4.01787	3.33977	2.40939	3.16095	2.3234	3.32372	3.82728	2.92941	4.26527
	2.44229	2.59497	2.90464	4.20078	3.21553	1.67512	2.75677	2.1086	2.26876	1.84686	2.86986	3.32326
	2.45116	3.26338	3.31433	3.7775	3.48859	2.21871	3.14043	2.15181	2.88215	3.34413	2.79284	3.35719
	2.18341	2.86589	2.85577	3.80562	2.97034	0.830824	3.5859	2.39727	2.46225	3.48736		3.6791
	1.95886	2.47513	3.41234	4.0176	4.04243	1.0645	3.00313	1.98791	0.744194	3.90159		3.57754
	2.02388	2.42209	1.86373	3.70169	2.54577	2.36142	3.25967	1.82549	2.04169	3.40837		3.1544
	2.99037	3.15007	2.97147	2.15027	3.25515	2.61016	2.97159	1.86169	2.51576	1.60514		3.33473
	2.63082	3.27575	3.58088	2.84162	2.96274	2.66371	4.16185	2.55395	3.01097	1.56207		3.98521
	2.94301	3.60389	1.99824	1.74523	3.32176	2.11118	3.15227	1.91227	1.84517	1.36921
	3.16359	3.17326	3.49023	3.37823	2.55812	1.29864	1.82489	2.11572	2.98559	1.2843
	2.46602	2.67705	2.89986	3.75525	2.55241	2.2102	2.8182	2.0622	0.421713	0.468996
	2.89592	2.55891	2.17735	3.4414	3.64621	1.707	4.01774	2.61658	2.51595	1.05845
	3.15505	2.86052	2.33329	3.09526	3.02051	1.94489	3.94433	2.1055	2.6394	2.19949
	3.14909	1.78827	3.24714	4.23771	3.25706	2.98421		2.19778	2.71862	1.20304
	3.78104	2.19785	1.92349	4.45184	2.91335	1.84688		1.8983	2.31417	2.43293
	2.03876	2.59325	2.47877	1.8178	2.51276	0.468996		3.69195	1.33523	1.88188
	2.21286	2.49303	2.31673	3.04845	3.98327	0.863863		1.63161	2.29882	2.94288
	3.52006	1.87697		3.1408	2.93078	1.9813		2.00602	1.42434	4.1979
	4.08479	2.18204		3.30503	3.6651	1.70346		1.66121	2.21187	3.96924
	2.45416	3.22713		2.71744	3.34898	2.60397		2.9129	1.53359	3.61479
	3.20979	2.54763		4.07905	3.61656	1.72136		2.65696	1.69877	3.91376
	2.84418	3.4213		2.71404	3.38819	2.00646		2.14235	2.22139	3.59063
	3.20647	2.19103		3.18894	4.03207	2.22604		1.45506	1.45002	3.75261
	3.56978	2.54905		4.29347	3.52961	1.99392		1.64818	1.85662	1.8562
	1.98023	2.73044		3.20391	3.02633	1.65274		4.0526	1.8429	2.65524
	2.52224	2.65356		3.867	3.96802	1.40111		2.31934	2.28273	3.74096
		2.33365		3.89375	2.97457	2.22551		2.54388	1.89929
		3.20563		3.85167	3.23635	2.19759		1.6361	1.50308
		2.85368		1.68069	3.20749	2.10019		2.49157	3.5089
		2.35481		2.6631	2.46193	3.67319		2.70659	1.30003
		2.74097		3.97694	3.45499	2.42931		3.14632	1.71285
		2.19619		3.83491	2.87711	3.7135		2.89495	1.10395
		2.50567		4.06727	3.1862	1.75701		2.11612	2.35118
		3.92485		3.77047	2.17185	2.17507		2.40432	2.22908
		2.96087		3.27128				2.21606	2.95357
		3.17819		3.12837				2.20845	2.71017
		2.58911						2.84978	1.78058
		2.62682						2.74664	2.18476
		2.78415						1.19091	2.01681
		2.86216						1.77623	2.45489
		1.94121						1.53145	2.45477
		2.87766						1.83355	1.46577
		3.08345
		2.28087
		2.63747
		2.35641
		2.68521
		3.41463
		3.23992
		2.45514
		2.19592
		2.60649
		2.24681
		3.33405
		3.15909
		0.876582
		2.45735

## Sheet: CPM
	BRCA	KIRC	KIRP	LIHC	LUSC	PRAD	STAD	THCA
Av	2.69347	2.66307	2.58798	3.43903	2.48732	2.0704	3.10519	2.15192
StDev	0.471874	0.291235	0.407762	0.558108	0.398483	0.528361	0.432667	0.337755
	3.32908	3.31396	2.21061	4.1792	3.05275	1.255	3.67211	1.65875
	3.09798	2.99913	2.75843	3.20579	3.17168	2.12915	3.35801	2.11547
	2.37366	2.10546	2.86003	3.57236	3.00782	2.7086	2.40866	1.44286
	3.39987	2.61481	2.47538	3.75015	2.94703	1.84204	2.80658	1.83767
	2.47294	2.87003	2.46971	4.09441	2.53904	1.46008	3.15618	2.94344
	1.5933	2.59159	1.98137	2.39849	2.40839	1.02404	3.15089	2.11503
	1.90235	2.58902	2.49565	3.42841	2.39547	1.766	3.92403	1.69639
	2.58289	2.44388	2.68889	3.36376	2.46387	2.54306	2.7598	2.77083
	2.58336	2.4743	1.82826	2.63977	2.52552	1.81836	3.17796	1.67298
	3.06498	2.86711	2.38806	3.98046	1.76327	2.23604	2.36086	2.60991
	2.43676	2.78494	3.38269	2.83877	2.59585	2.14953	2.38876	2.44646
	2.86787	2.72691	3.20344	3.57542	2.65719	2.96982	3.22759	1.75208
	2.6357	2.08767	2.61958	2.90714	1.92079	2.80077	3.69214	2.24684
	2.27514	2.29025	2.23707	3.78817	2.48643	2.20539	2.60992	2.0691
	2.32068	2.94956	2.44389	3.86569	1.18947	1.64547	3.36497	1.66189
	2.39754	2.52121	2.86692	3.74511	2.80066	1.93529	3.18199	2.00637
	2.41605	2.80017	2.97132	4.14304	2.51076	2.04648	3.24755	2.1061
	2.62502	3.08686	3.09674	3.82941	2.61506	2.22891	3.1325	2.43065
	2.36527	2.5865	2.99096	3.81076	2.59408	1.91956	3.21072	2.39208
	2.99878	2.6836	3.28712	4.04045	2.18405	1.09524	3.1545	2.00973
	2.66967	2.51018	2.1084	3.46642	2.65915	1.91617	3.01276	1.97006
	2.00447	3.00732	2.08048	2.52254	2.58296	1.98402	3.20625	1.86169
	2.34444	2.26034	2.8948	2.80177	1.57266	3.08529	3.48456	1.83733
	2.49758	2.84727	1.97089	1.92038	2.50546	2.78313	3.36166	2.04976
	2.76461	2.67323	2.68194	3.59848	2.69867	1.36415	2.13095	2.25147
	2.28124	2.84014	3.06429	3.88373	2.47082	2.0655	3.17129	1.86812
	2.90301	2.13407	2.233	3.4362	2.82447	1.83034	3.48703	2.11085
	2.54062	2.39103	2.28473	3.34605	2.50982	2.16574		2.21699
	2.7841	1.67231	2.58254	3.49796	2.81347	2.38183		2.38247
	3.54971	2.53851	2.54731	3.61507	2.54121	2.10644		2.10643
	2.22491	2.92085	2.52285	2.49574	2.88331	1.25736		2.43302
	2.65898	2.75826		3.51313	2.28226	1.38868		1.81842
	3.45051	2.467		3.59165	2.47488	2.22205		1.87225
	2.86491	2.62568		3.59705	2.54083	1.7033		2.36025
	2.34756	3.04835		3.29605	2.67348	2.28534		2.33098
	3.17636	2.69797		3.64463	1.56766	1.76636		2.35568
	2.95029	3.18818		4.06663	2.68257	2.04168		2.10981
	3.40167	2.41311		3.62227	2.72302	1.72817		2.42877
	3.84186	2.61922		3.70167	2.49444	1.72565		1.88081
	2.74327	2.73386		3.2815	2.77961	1.811		3.26488
		2.5808		4.00344	2.06564	1.89907		2.33783
		2.08627		3.19021	2.57897	3.01445		2.36821
		2.66139		3.95158	2.66389	2.47445		2.13419
		2.75901		1.77258	2.8922	2.0037		2.3246
		2.85422		2.84222	2.44061	2.84336		2.22536
		2.89747		4.09927	2.08805	2.64799		2.36247
		2.30801		3.85214	2.69268	3.29749		2.54827
		2.71853		3.70327	1.85949	1.80753		2.20805
		2.98637		3.16985				2.39454
		2.85872		3.31103				2.09633
		3.20731						2.45557
		2.63996						2.19193
		2.86236						1.79888
		2.67638						1.73072
		2.87689						2.06955
		2.72739						1.76617
		2.55661
		2.43045
		2.54858
		2.69295
		2.74094
		2.55853
		2.87748
		2.88886
		2.50277
		2.24527
		2.60325
		2.72242
		2.42741
		3.13755
		2.70983

## Sheet: RLE
	BRCA	KIRC	KIRP	LIHC	LUSC	PRAD	STAD	THCA	LUAD	COAD	BLCA	UCS
Av	2.68974	2.65184	2.58662	3.4954	3.16125	2.09478	3.10999	2.15403	2.35546	2.87813	3.02339	2.86633
StDev	0.307108	0.254802	0.270328	0.174937	0.353867	0.380165	0.307026	0.311012	0.427468	0.329053	0.287876	0.19719
	2.86996	2.79238	2.21573	3.68869	3.17335	1.23325	3.18659	1.66892	2.16928	3.04999	3.38899	2.639
	3.08725	2.79874	2.75818	3.30641	3.23955	2.15775	3.05732	2.03272	2.49325	3.24035	2.89248	2.53624
	2.60285	2.19065	2.6835	3.33109	3.0149	2.71359	3.16201	1.70763	2.69885	2.76391	3.3409	2.97048
	3.00615	2.67425	2.65616	3.43147	3.25223	2.02315	2.97682	1.82992	2.178	3.1428	3.12216	2.93068
	2.45447	2.80156	2.48427	3.68138	2.62228	1.85604	3.41391	2.431	2.42322	2.96461	3.08797	3.14763
	1.73617	2.82496	2.23789	2.90275	3.20747	1.59457	3.28487	2.5497	2.701	2.53474	2.83597	2.86065
	2.20638	2.41268	2.23936	3.50454	3.01606	1.7635	3.7088	1.69311	2.98486	3.16079	2.65701	2.62476
	2.83033	2.71225	2.71631	3.45753	3.37468	2.75373	2.80992	2.29261	2.91334	3.33951	3.26165	2.82459
	2.65462	2.52696	2.35148	2.97386	2.79399	1.91873	3.14593	1.64431	2.66971	2.87022	3.21769	2.78146
	3.03948	2.70808	2.72283	3.50252	3.21574	2.22731	2.63568	2.57864	2.60248	3.092	2.81953	2.6229
	2.48042	2.70899	3.01713	3.39171	3.58926	2.38051	2.55762	2.39788	2.33427	3.16241	3.22342	3.1494
	2.86344	2.79589	3.02734	3.25913	2.94723	2.61981	3.40277	1.88137	2.64073	3.00129	2.51025	2.86386
	2.339	2.26443	2.84537	3.55625	1.31268	2.82724	3.1522	2.21985	2.5019	2.06211	2.40955	3.09813
	2.45838	2.86718	2.67244	3.64924	2.84253	1.66731	3.36421	1.44441	2.96441	3.10243	3.16756	2.85163
	2.66584	2.33792	2.64937	3.56963	3.29032	1.7746	3.31066	2.13074	3.08506	3.19057	3.197	2.85051
	2.52167	3.0517	2.67308	3.75992	3.17369	1.87855	3.22107	1.9779	2.68317	2.63643	3.13632	3.03589
	2.86146	2.93184	2.98544	3.39463	3.3012	2.15942	3.17147	2.51745	2.89507	3.02252	3.12914	2.74274
	2.58974	2.71102	2.63356	3.57132	2.83421	2.18874	3.38639	2.47052	2.07794	2.85769		2.90918
	2.76318	2.50609	2.7866	3.82031	3.30386	1.91565	3.39559	2.10019	1.41015	2.96474		2.65628
	2.99015	2.71912	2.4656	3.57949	3.34517	2.24419	3.06817	2.02555	2.53839	3.00371		3.04481
	2.00493	2.75975	2.03197	3.25738	3.5064	2.17854	3.11257	1.78784	2.63937	3.02075		2.67473
	2.49739	2.33424	2.48942	3.61738	3.30927	3.11495	3.40226	1.8274	2.61764	3.27225		3.24361
	2.60538	2.64617	2.01884	3.41139	3.43418	2.63602	2.84613	1.86446	2.32503	3.35501
	2.83914	2.70744	2.72641	3.53182	3.27412	1.39505	2.28859	2.3621	3.10509	2.72836
	2.39532	2.68125	2.78647	3.44931	3.38561	1.99573	2.97206	1.87349	0.9706	2.56549
	3.01846	2.3432	2.45312	3.46003	3.40805	1.84881	2.79258	2.19765	2.31082	2.83579
	2.54294	2.13155	2.18345	3.41294	3.19606	2.5156	3.14344	2.12123	2.22156	2.93199
	2.98692	1.81666	2.68597	3.47805	2.8695	2.02228		2.29523	2.41876	2.86871
	3.26509	2.80224	2.89358	3.52892	3.27498	2.00927		2.06088	1.80864	3.28101
	2.64933	2.83938	2.54286	3.33483	2.93709	1.57105		2.17495	1.51086	3.15641
	2.70255	2.91325	2.55147	3.64083	3.48796	1.91967		1.60979	2.44993	2.38754
	2.88364	2.75155		3.60505	3.21519	2.17707		1.97499	1.74612	2.62882
	2.52074	2.71014		3.56763	3.48343	1.7033		2.36205	2.3766	2.96429
	2.45995	3.05804		3.55341	3.11103	2.0663		2.78059	1.82942	2.90733
	2.88494	2.61879		3.49725	3.19697	1.70893		2.51443	2.62048	2.59401
	3.12639	3.02575		3.64306	3.28148	2.09488		2.12298	2.54114	2.77368
	2.60419	2.11004		3.6507	3.61984	1.93702		2.88135	1.82985	2.43653
	2.92539	2.5655		3.66327	3.39917	1.72215		1.78655	2.41047	2.12782
	2.86291	2.61636		3.58297	3.02254	1.9748		2.58692	1.90632	2.99655
	2.79295	2.3543		3.60168	3.19988	1.98294		2.33158	2.23388	2.13003
		2.12319		3.40893	3.33939	2.33651		2.07558	2.29729
		2.5879		3.57077	3.52187	2.08183		2.2738	2.06114
		2.77371		3.43425	3.1175	2.01206		2.33455	2.34367
		3.23356		3.33461	2.84012	2.39266		2.16351	1.59674
		2.78809		3.72305	3.16347	2.32855		2.4066	1.99305
		2.39882		3.54295	3.27971	2.66315		2.4115	2.97096
		2.68645		3.64242	2.81969	1.99846		2.06628	2.36217
		2.72989		3.59314	3.19494	2.26436		2.31802	2.38907
		2.77857		3.26167				2.19916	2.51551
		2.81564		3.43837				2.42593	2.43745
		2.79561						2.11791	2.17305
		3.02976						1.76888	2.3856
		2.937						2.33273	2.2597
		2.74284						2.54822	2.01904
		2.7376						2.13748	2.67566
		2.70357						1.93468	2.58792
		2.56076
		2.69318
		2.6968
		2.6984
		2.6186
		2.85794
		2.73867
		2.77777
		2.47349
		2.74647
		2.62416
		2.52126
		2.6958
		2.04304
		2.54972

## Sheet: QN
	BRCA	KIRC	KIRP	LIHC	LUSC	PRAD	STAD	THCA
Av	2.75675	2.64075	2.63341	3.55951	3.10006	2.15011	3.21694	2.28535
StDev	0.306801	0.203032	0.258543	0.208178	0.351143	0.406312	0.257184	0.258527
	3.01839	2.90045	2.26933	3.80984	3.17624	1.12549	3.33079	1.69686
	3.03667	2.8416	2.79436	3.40525	3.17807	2.2133	3.36589	2.09502
	2.7112	2.47128	2.83978	3.43153	2.98596	2.75498	3.23425	2.11235
	3.14085	2.67396	2.64685	3.62148	3.11707	1.96409	3.0487	1.96325
	2.61474	2.8169	2.50761	3.80972	2.52292	2.04643	3.40334	2.64738
	1.80698	2.69392	2.27696	2.82663	3.11746	1.54832	3.44325	2.48491
	2.33372	2.52179	2.43789	3.6071	2.90827	1.80461	3.66989	2.05012
	2.78644	2.70806	2.75088	3.49473	3.19139	2.81067	2.96514	2.28139
	2.71753	2.60344	2.44499	2.94815	2.77357	1.99567	3.24473	1.80179
	3.10876	2.73626	2.70446	3.66312	3.18612	2.25322	3.05787	2.70771
	2.57892	2.63926	3.12825	3.56547	3.40705	2.47264	3.47502	2.53222
	2.81025	2.71567	3.03353	3.49217	2.92427	2.77567	3.32846	2.33274
	2.8542	2.38734	2.98294	3.68596	3.08927	2.79133	2.98201	2.18212
	2.33363	2.03468	2.53817	3.64592	1.30074	1.78489	3.40355	1.63718
	2.49733	2.82401	2.59716	3.65371	2.8027	1.95898	3.24984	2.37018
	2.64286	2.63189	2.6811	3.87362	3.21293	2.03376	3.43938	2.16462
	2.56531	2.88083	2.78329	3.66363	3.32604	2.03785	3.16305	2.63432
	2.82689	2.93944	2.96837	3.69393	3.37775	2.30406	3.39603	2.48362
	2.57574	2.6183	2.7279	3.90744	2.78337	1.81938	3.33119	2.26713
	2.9114	2.54472	2.90193	3.62103	3.34432	2.45875	3.21152	2.16873
	2.95729	2.57801	2.50363	3.28784	3.15686	2.29277	3.1913	2.0626
	2.03667	2.76912	2.0591	3.49397	3.33186	3.06164	3.32061	2.07524
	2.54842	2.46627	2.5222	3.30392	3.14382	2.71635	3.00455	1.87212
	2.70803	2.75959	2.2781	3.50746	3.26329	1.41408	2.34435	2.35841
	2.94933	2.66847	2.7519	3.55359	3.2979	2.07481	2.96217	2.10545
	2.50764	2.7007	2.82853	3.4343	3.22842	1.80711	3.38457	2.26094
	3.03675	2.23822	2.46263	3.48271	3.49418	2.37434	2.90591	2.31615
	2.74043	2.41659	2.2261	3.6229	3.05303	1.95356		2.25207
	2.93385	2.05224	2.69203	3.66172	2.82214	2.03014		2.19427
	3.26105	2.70749	2.84381	3.36054	2.96561	1.60925		2.37747
	2.5275	2.76692	2.4518	3.62686	2.81392	2.20789		1.79432
	2.85167	2.85792		3.7196	3.52921	1.9877		2.10973
	3.01934	2.69004		3.50755	3.1128	2.49294		2.42106
	2.83057	2.63605		3.4621	3.42826	2.09305		2.64702
	2.42681	3.01217		3.61174	3.13339	1.6439		2.63027
	3.15185	2.54365		3.95438	3.18077	2.1218		2.22843
	2.78849	3.0236		3.58865	3.13316	2.02719		2.68649
	3.09747	2.12735		3.70935	3.66752	1.31534		2.22804
	3.13216	2.57403		3.54483	3.33821	2.14065		2.84037
	2.89279	2.60106		3.67706	2.99015	2.02276		2.38058
		2.47026		3.45421	3.24233	2.54416		2.28593
		2.16907		3.65841	3.18873	2.33463		2.35291
		2.56405		3.22291	3.45682	1.97072		2.40511
		2.76475		3.41829	3.07449	2.42002		2.23219
		3.03566		3.79222	2.8265	2.36751		2.35442
		2.76713		3.67083	3.25828	2.63538		2.59851
		2.48488		3.61784	2.78627	2.40245		2.21201
		2.73643		3.70931	3.15921	2.18907		2.37804
		2.73634		3.39405				2.24546
		2.78512		3.5058				2.4065
		2.82931						2.2767
		2.70284						2.30077
		2.90403						2.51998
		2.75572						1.92405
		2.65375						2.65189
		2.69602						2.38075
		2.53139
		2.49545
		2.56779
		2.66412
		2.54594
		2.46507
		2.72968
		2.69583
		2.69794
		2.48656
		2.66139
		2.67299
		2.51794
		2.78466
		2.54786

## Sheet: TMM
	BRCA	KIRC	KIRP	LIHC	LUSC	PRAD	STAD	THCA	LUAD	COAD	BLCA	UCS
Av	2.68641	2.65356	2.58798	3.49699	3.16157	2.09824	3.10823	2.15674	2.35467	2.88699	3.01758	2.86785
StDev	0.309161	0.244157	0.407762	0.202433	0.360594	0.378942	0.318979	0.325118	0.428699	0.307805	0.285922	0.191858
	2.90882	2.80307	2.21061	3.70425	3.16321	1.23325	3.18382	1.63247	2.09975	3.0506	3.41902	2.64353
	3.0874	2.84176	2.75843	3.26819	3.24579	2.14824	3.09863	2.03894	2.49064	3.30106	2.87567	2.61995
	2.64686	2.32947	2.86003	3.28378	2.99385	2.65609	3.15591	1.79701	2.65082	2.65336	3.33283	2.97144
	3.01729	2.67208	2.47538	3.42296	3.30128	2.00266	3.03973	1.82611	2.17299	3.1833	3.15478	2.93223
	2.48532	2.80057	2.46971	3.72356	2.63964	1.90209	3.42724	2.53705	2.34408	2.96597	3.08312	3.15056
	1.74115	2.82087	1.98137	2.7588	3.22709	1.66107	3.30488	2.55123	2.69418	2.51422	2.74848	2.85156
	2.22936	2.41691	2.49565	3.50454	2.96005	1.86059	3.74181	1.70236	2.95566	3.14329	2.6519	2.6136
	2.79732	2.68552	2.68889	3.46085	3.38548	2.7515	2.79401	2.34103	2.9138	3.25727	3.27242	2.79282
	2.59311	2.5175	1.82826	2.89214	2.79228	2.02467	3.1066	1.64431	2.61686	2.83398	3.20835	2.80769
	3.06272	2.72686	2.38806	3.47381	3.21996	2.30147	2.65028	2.58407	2.37334	3.10113	2.84269	2.60317
	2.47686	2.68218	3.38269	3.43075	2.95372	2.38561	2.497	2.37928	2.72455	3.09292	3.16474	3.15257
	2.8816	2.79487	3.20344	3.19588	3.16526	2.69619	3.38362	1.84745	2.48616	2.92345	2.5484	2.8765
	2.78962	2.26949	2.61958	3.49505	1.3031	2.71745	3.22388	2.19286	2.97903	2.07194	2.41889	3.06124
	2.33811	1.94164	2.23707	3.50873	2.82279	2.29278	2.99482	1.89675	3.06082	3.17746	3.14068	2.91804
	2.45326	2.81381	2.44389	3.75836	3.31957	1.72488	3.31394	1.44441	2.63572	3.1523	3.17308	2.88169
	2.65671	2.40237	2.86692	3.58935	3.19	1.9243	3.23821	2.15646	2.888	2.71671	3.11673	2.97945
	2.47103	3.01939	2.97132	3.7746	3.37078	2.00502	3.12163	1.98576	2.11024	2.96076	3.14712	2.70714
	2.8278	2.94657	3.09674	3.39945	2.83536	2.11325	3.16173	2.44012	1.23803	2.8927		2.92153
	2.5509	2.71019	2.99096	3.61145	3.37263	2.18276	3.44761	2.45746	2.62406	2.96236		2.6606
	2.78133	2.51378	3.28712	3.82413	3.34708	1.91565	3.37687	2.02698	2.49526	3.07762		3.04817
	2.94684	2.72074	2.1084	3.72222	3.51934	2.31656	3.14271	2.00848	2.67042	3.01067		2.65717
	1.96011	2.75971	2.08048	3.26831	3.31875	2.22155	3.12168	1.7509	2.65465	3.30213		3.24193
	2.48086	2.35583	2.8948	3.53144	3.42773	3.13793	3.3529	1.81186	2.39586	3.29806
	2.63208	2.64617	1.97089	3.35627	3.33513	2.70328	2.84125	1.80371	3.11626	2.68664
	2.83122	2.69553	2.68194	3.49703	3.39152	1.4154	2.18962	2.30957	0.9706	2.56201
	2.39233	2.71179	3.06429	3.39921	3.39462	1.99327	2.83302	1.87245	2.37505	2.83187
	3.00829	2.36527	2.233	3.47374	3.18108	1.83635	3.17887	2.16689	2.11552	2.93429
	2.64966	2.13155	2.28473	3.44997	2.81707	2.34273		2.09611	2.43477	3.29121
	2.99403	1.84343	2.58254	3.56	3.29956	2.06102		2.31857	1.79909	3.10105
	3.31365	2.7945	2.54731	3.572	2.9029	2.07796		2.04936	1.59217	2.46066
	2.62089	2.81208	2.52285	3.28608	3.45197	1.32609		2.25169	2.48075	2.63945
	2.69486	2.88611		3.59819	3.22302	1.81907		1.60588	1.76538	3.08466
	2.88671	2.71188		3.66985	3.47653	2.10486		1.94818	2.40495	2.94226
	2.48974	2.68045		3.54887	3.12245	1.67227		2.36902	1.88529	2.66289
	2.45995	3.065		3.48262	3.16147	2.04546		2.8784	2.64308	2.7754
	3.08843	2.61879		3.52885	3.24311	1.70646		2.53043	2.54289	2.47631
	2.65288	3.02059		3.56767	3.64854	2.0422		2.12298	1.79441	2.313
	2.91967	2.10062		3.65953	3.37753	1.93702		2.87802	2.40162	2.99319
	2.89043	2.56316		3.67025	2.99684	1.67314		1.80688	1.90153	2.86043
	2.74705	2.62325		3.54881	3.16415	2.06491		2.75421	2.2375	2.22093
		2.41164		3.5853	3.39306	2.04586		2.33783	2.28826
		2.12636		3.47153	3.52021	2.31232		2.07277	2.09286
		2.76989		3.62515	3.09307	2.07599		2.2203	2.35151
		3.09012		3.38793	2.82935	1.97443		2.31873	1.65663
		2.79574		3.36325	3.25618	2.4174		2.1158	2.00438
		2.40937		3.69826	2.82298	2.3208		2.46266	2.91424
		2.69144		3.60769	3.59625	2.61111		2.4115	2.35771
		2.72849		3.70354	3.18217	1.96035		2.14272	2.38907
		2.77713		3.65296				2.29805	2.48902
		2.81636		3.28246				2.16394	2.43742
		2.77531						2.4297	2.16927
		2.99995						2.11788	2.38207
		2.89519						1.77677	2.24014
		2.76435						2.33832	2.03399
		2.72352						2.62495	2.67425
		2.68833						2.12976	2.64508
		2.58136
		2.6705
		2.69503
		2.70527
		2.62317
		2.85152
		2.79357
		2.80104
		2.52519
		2.74626
		2.67994
		2.52952
		2.73594
		2.57495
		2.61117
